# Supplementary material for: Maintaining fixation does not increase demands on working memory relative to free viewing
Source: PeerJ. 2019 Apr 29;7:e6839. doi: 10.7717/peerj.6839 (PMC6497038; doi:10.7717/peerj.6839)
Supplement: Dataset S1 — This dataset includes all measures of interest - (1) eye movement measures (number of fixations, average saccade amplitude), (2) n-back task measures (reaction time, d’). [file peerj-07-6839-s001.csv]

Subj	Excluded_Outlier	fixations_0back_FreeView	fixations_1back_FreeView	fixations_2back_FreeView	fixations_0back_fixationsedView	fixations_1back_fixationsedView	fixations_2back_fixationsedView	fixations_0back_FingerTap	fixations_1back_FingerTap	fixations_2back_FingerTap	ASA_0back_FreeView	ASA_1back_FreeView	ASA_2back_FreeView	ASA_0back_FixedView	ASA_1back_FixedView	ASA_2back_FixedView	ASA_0back_FingerTap	ASA_1back_FingerTap	ASA_2back_FingerTap	RT_0back_FreeView	RT_1back_FreeView	RT_2back_FreeView	RT_0back_FixedView	RT_1back_FixedView	RT_2back_FixedView	RT_0back_FingerTap	RT_1back_FingerTap	RT_2back_FingerTap	d_pr_0back_FreeView	d_pr_1back_FreeView	d_pr_2back_FreeView	d_pr_0back_FixedView	d_pr_1back_FixedView	d_pr_2back_FixedView	d_pr_0back_FingerTap	d_pr_1back_FingerTap	d_pr_2back_FingerTap
S01	0	159	170	151	188	153	184	134	171	213	2.02	1.7	2.31	3.08	1.49	2.7	2.21	2.33	1.84	735.8	775.8	752.2	693.05	738.45	700.3	702.25	690.1	693.95	3.396852412	2.684469925	1.21548118	3.725463735	2.181371231	1.705421183	1.824839131	1.639125791	1.862731867
S02	0	339	281	260	191	191	196	155	201	191	6.65	4.2	5.76	1.81	1.8	2.39	6.38	5.79	4.68	771.25	782.5	898.5	914.45	942.5	805.9	792.85	797.1	966.9	3.396852412	3.725463735	2.037495939	3.013081248	1.37592297	1.561636309	1.468988744	1.774293118	1.205785923
S03	0	126	116	140	33	45	39	122	162	143	2.23	1.8	2.08	1.41	1.05	1.08	1.95	1.59	1.74	NaN	685	730.95	544.25	735.9	750.35	696.2733333	786.9	725.3	2.421267103	2.684469925	1.824839131	3.396852412	3.725463735	2.684469925	3.396852412	3.068241089	1.639125791
S04	0	250	210	184	178	179	164	181	179	151	4.69	4.64	3.89	2.04	2.25	1.99	3.81	3.59	3.84	812.55	872.8	970.05	781.4	871.25	908.75	756.375	898.05	887.7	3.725463735	3.725463735	2.208610295	3.725463735	3.013081248	2.300698761	2.537221618	1.639125791	1.824839131
S05	0	193	213	168	170	163	156	151	175	152	2.67	2.05	2.37	1.38	1.22	0.82	1.82	1.38	1.83	855.45	900.7	978.65	841	888	995.6	784.85	891.4	897.15	3.013081248	3.068241089	2.181371231	3.725463735	3.396852412	2.351508279	2.300698761	3.725463735	1.15034938
S06	0	184	124	82	62	74	69	103	132	106	4.4	2.78	6.14	1.59	0.66	0.69	2.68	3.89	2.58	830.7	1006.5	1182.2	NaN	983.35	1077.4	830.7	1006.5	1182.2	3.396852412	1.824839131	0.993038696	NaN	2.684469925	1.37592297	3.396852412	1.824839131	0.993038696
S07	0	90	91	80	67	75	53	75	94	76	1.49	1.79	1.39	0.8	0.49	0.55	0.45	1.05	0.95	945.25	1028.2	995.8	1010	1004.5	1021.7	975.9	952.9	1043.45	2.300698761	2.684469925	2.022896955	2.421267103	1.705421183	0.185713339	2.684469925	3.013081248	0.568507195
S08	0	156	134	129	143	110	71	177	152	136	4.18	3.82	3.57	2.15	0.66	2.26	4.6	5.19	5.83	801.75	993.15	994.1	905.5	946	917.6	833.9	1058.25	945.25	3.013081248	2.208610295	3.068241089	1.37680986	2.351508279	1.824839131	3.396852412	1.824839131	1.862731867
S09	1	279	293	189	159	190	182	296	234	219	8.03	6.83	5.4	5.44	6.93	5.6	9.54	8.05	8.56	747.1	711.55	736.6	759.4	823.85	835.1	734.1111111	779.2	849.3	2.351508279	1.824839131	2.022896955	2.749878426	2.208610295	2.421267103	2.020042552	3.396852412	2.749878426
S10	1	268	239	215	163	163	135	158	169	144	7.16	5.91	4.74	2.93	4.48	2.3	5.9	6.87	5.2	1016.4	1028.1	1037.5	943.85	1038.9	1177.4	1056.02	1032.9	1181.6	2.75	1.71	-0.99	1.86	1.22	1.37	1.37	0.65	-0.65
S11	0	136	182	119	153	209	124	182	146	112	2.57	2.56	4.85	0.67	0.59	0.98	2.31	2.85	5.57	816.2	904.1	828.1	829.9	938.3	828.35	933.6	974.1	813.65	3.068241089	3.396852412	3.396852412	3.013081248	3.396852412	3.725463735	3.068241089	2.421267103	2.684469925
S12	0	192	134	122	105	140	123	107	142	133	4.72	3.24	3.67	0.85	1.33	1.43	5.24	4.05	3.55	809.9	872	922.4	795.95	886.95	1018.2	716.7	921.2	388.65	3.396852412	3.396852412	1.639125791	3.396852412	1.824839131	0	2.749878426	1.044457244	2.537221618
S13	0	269	244	153	121	111	101	183	191	155	4.4	3.75	4.14	2.24	0.95	1.53	3.78	3.02	3.66	797.7	845.7	921.45	753.4	807.55	824.6	829.1	837.1	867	2.421267103	3.396852412	2.208610295	3.725463735	3.396852412	2.421267103	3.396852412	2.421267103	3.068241089
S14	0	251	207	220	117	128	102	192	178	127	3.47	4.08	2.82	0.99	1.37	1.47	3.49	2.92	1.59	765.25	866	919.1	765.25	866	919.1	728.15	802.05	823.5	3.725463735	3.396852412	2.537221618	3.725463735	3.396852412	2.537221618	3.725463735	2.181371231	1.561636309
S15	0	57	67	38	41	41	43	56	91	40	2.96	5.86	2.73	0.98	0.89	0.52	3.38	8.33	2.24	761.95	792.6	703.3	746	697.5	634.9	724.88125	791.1	676.3	3.396852412	3.725463735	2.684469925	3.396852412	3.725463735	2.421267103	3.725463735	3.396852412	2.421267103
S16	0	160	161	192	80	68	79	205	136	137	2.95	1.87	3.72	1.18	0.46	0.66	4.91	3.56	4.13	800.15	873	890.65	809.2	840.3	867.5	792.2133333	933.55	886.5	3.013081248	3.013081248	1.561636309	3.068241089	3.396852412	2.421267103	3.396852412	1.3489795	2.421267103
S17	0	150	123	105	60	59	68	77	107	52	7.42	5.68	7.31	2.8	1.57	1.75	7.37	6.52	8.41	751.25	803	876	781.6	805.9	852.9	731.4	768.4	851.1	3.396852412	2.421267103	2.749878426	3.068241089	2.421267103	1.468988744	2.037495939	1.163266161	2.421267103
S18	0	194	202	166	162	188	134	170	230	220	3.05	5.24	3.51	0.99	1.12	0.79	2.04	1.95	4.04	NaN	919.3	875.05	883.8	983.1	935.6	978.2	884	949.65	2.684469925	1.824839131	1.468988744	1.37592297	2.421267103	1.705421183	2.037495939	2.037495939	1.862731867
S19	0	128	155	116	154	141	124	102	159	128	3.61	4.43	3.5	1.38	1.54	1.74	3.23	2.08	3.04	860.8	848.8	886.7	814.15	879.25	935.2	845.85	835.7	873.2	3.396852412	2.749878426	3.068241089	3.725463735	2.037495939	1.774293118	2.749878426	3.013081248	2.022896955
S20	0	192	153	182	52	64	63	131	160	153	5.31	5.47	6.5	0.48	2.23	1.41	6.19	4.73	3.99	838.4	845.55	878	810.85	835.5	856.6	852.45	869.4	897.1	3.725463735	3.396852412	3.396852412	3.396852412	3.013081248	2.421267103	3.013081248	3.396852412	2.037495939
